# Supplementary material for: A Remarkable Impact of pH on the Thermo-Responsive Properties of Alginate-Based Composite Hydrogels Incorporating P2VP-PEO Micellar Nanoparticles
Source: Polymers (Basel). 2024 Mar 24;16(7):886. doi: 10.3390/polym16070886 (PMC11013835; doi:10.3390/polym16070886)
Supplement: Supplementary file 1 [file polymers-16-00886-s001.zip]

Archive with 1 entries (1 files):
- polymers-2916677-supplementary.pdf
